# Supplementary material for: Neither entrepreneurship nor intrapreneurship: a review of how to become an innovative split-off start-up
Source: Front Sociol. 2023 Sep 25;8:1267706. doi: 10.3389/fsoc.2023.1267706 (PMC10560993; doi:10.3389/fsoc.2023.1267706)
Supplement: Supplementary file 1 [file Table_1.XLSX]

## Sheet: Tab 1
Table 1: Journals that published an article in the direction of CSE in the source title within our SLR along with the number of articles relevant in this respect
Journal	Number of articles
Small Business Economics	6
Entrepreneurship Theory & Practice	3
Frontiers in Psychology	3
International Entrepreneurship & Management Journal	3
Journal of Entrepreneurship in Emerging Economies	3
Strategic Management Journal	3
Foundations & Trends in Entrepreneurship	2
IEEE Potentials	2
International Journal of Innovation Management	2
International Small Business Journal	2
Journal of Management	2
Journal of Small Business & Enterprise Development	2
Management Decision	2
Psychology Research & Behavior Management	2
Review of Managerial Science	2
Sustainability	2
Number of other journals that published an article in the direction of CSE within our SLR only once.	42

## Sheet: Tab 2
Table 2: Comparison of start-up and corporate start-up framework, based on literature review
	Start-up	Split-off	Corporate start-up
Scope of action	Entrepreneur set off own ideas; mainly exploration (Schumpeter, 1912; Low et al., 1988; Szyperski et al., 1999; Held, 2019)	Mostly, business ideas are followed (Kollmann, 2007; Dai et al., 2012; Li et al., 2020), sometimes also strategic entrepreneurship or restructuring, mostly exploitation (Szyperski et al., 1999; Jung et al., 2015)	Entrepreneur rises own idea or creates a sense of ownership for business idea; has to be exploration not solely exploitation
Risks & Ownership	Risk and ownership as key attributes for true entrepreneurs (Schumpeter, 1912; Pinchot, 1987)	Management of split-off is usually still employed by the parent corporation, which limits risks and ownership (Pinchot, 1987; Li et al., 2020)	Risk and ownership lie within leader(s) of the corporate start-up
Motive	Entrepreneurial motivation (Shane et al., 2003; Naffziger et al., 1994); Desire to realize one’s own concepts and creativity, striving for greater decision-making freedom, independence, demand for higher income, existing frustration in the current workplace, lack of career opportunities or current unemployment, maintaining a family tradition, etc. (Held, 2019; Sternberg et al., 2021a; Sternberg e…	Management or research and development division see innovative business ideas and splits-off a respective unit with their respective personnel. Personnel is not assessed or hired concerning entrepreneurial motivation; best case, employees are given a certain amount of time and budget to devote to new innovations (Pryor & Shays, 1993; Li et al., 2020)	Entrepreneurial motivation (need for achievement, locus of control, vision, desire for independence, passion, drive, goal setting, self-efficacy) and seeing business opportunities beyond the core business
Start-up lifecycle	Go through the complete start-up life cycle process independently (Held, 2019)	Dependence to the parent corporation given at least as long as the split-off performs in terms of revenue and growth (Dai et al., 2012)	Pre-seed and seed phases can be completed within parent corporation as long as the entrepreneur owns shares and takes risks
Legal form	All legal forms possible (Hornsby et al., 1993; BMWK, 2021)	Differs by country: In the U.S., corporations (Co/Inc) are mostly represented under split-offs; in Europe, limited liability corporations (LLC) are more common (Statistisches Bundesamt, 2022; U.S. Small Business Administration, 2023)	A legal form which provides ownership of the entrepreneur, e.g., a corporation/stock corporation
Finance/Resources	Employee growth comes only with rising revenue growth or funding (Chrisman, Bauerschmidt & Hofer, 1998; Song, Podoynitsyna, van der Bij & Halman, 2008)	Personnel and financial resources are fully provided upfront; sometimes competition for resources among other innovative business areas (Dai et al., 2012)	Personnel and financial resources might be provided to start and boost the business idea. Employee growth should come through own performance
Management & Leadership	Entrepreneur (Chrisman et al. 1998; Chorev & Anderson, 2006; Malik, 2016; Kühnapfel, 2015)	Management or intrapreneurs (Li et al., 2020)	Corporate Start-up Entrepreneur
Processes	Legal and economic independence depending on legal form and ownership (Pinchot, 1987; Hornsby et al., 1993)	Full range from little co-determination to overall co-determination and monitoring (Zahra, 1996; Li et al., 2020)	Legal and economic independence
Products & Services	New venture (innovation) (Schumpeter, 1912; Kollmann et al., 2021)	New venture or strategic entrepreneurship (Zahra, 1996)	New venture (innovation)
Competition/Market access	Innovative business field; market is new to entrepreneur (Sandberg & Hofer, 1987; Malik, 2016)	The not core business field of the corporation; sometimes proximity to core business and customers (Dai et al., 2012)	Not the core business field of the corporation
Team	The founding team knows each other through friendships or from university (Kollmann et al., 2021)	Organizational affiliations affect team composition. Sometimes whole divisions are split-off in terms of restructuring rather than entrepreneurial motivation (McKendrick et al., 2009; Li et al., 2020)	Best case, staff should be chosen in means of entrepreneurial motivation regarding the new venture business idea. Being an entrepreneur is imperative for the objective of innovation
Seniority	Younger than 10 years (Kollmann et al., 2021)	No numbers available	Younger than 10 years

## Sheet: Tab 3
Table 3: Deriving “corporate start-up entrepreneurship” from entrepreneurship versus intrapreneurship comparison
(Own representation based on literature review)
	Entrepreneurship	Intrapreneurship	Corporate Start-up Entrepreneurship
Scope	Self-employed and sets of own entrepreneurial ideas (Wennekers, 2006; Fueglistaller et al., 2012); mostly exploration	Employed and sets of entrepreneurial rather than managerial ideas; mostly ambidextrious (Schollhammer, 1981; Pinchot, 1987; Antoncic & Hisrich, 2003; Wennekers, 2006)	The corporate entrepreneur of CSE shall eventually be employed by the corporate start-up holding a respective amount of ownership and responsibility (at least 20%). S/he may start the pre-seed and seed phase in the parent corporation but proceeds with subsequent phases mandatorily in corporate start-up, therefore unavoidably not being employed by the parent corporation anymore; business concept s…
Ownership of concept and ideas	Entrepreneur (Kuratko et al., 2021)	Intrapreneur is employed, therefore, corporation is true owner of concept and ideas (Wennekers, 2006)	Ownership shall be with the CSE, e.g. by shareholding, organizational structure as an independent corporation, etc.; there needs to be financial liability
Resources	Mainly provided by entrepreneur, partly by investors (Fueglistaller et al., 2012; Kuratko et al., 2021)	Provided by the corporation (Pinchot, 1987; Stevenson et al., 1990; Pryor et al., 1993; Hornsby et al., 1993)	In pre-seed phase and seed phase, CSE shall be given a certain amount of time (e.g. 20% innovation time) and resources besides day to day work to be able to work on innovation. In subsequent phases, as of start-up phase, resources shall be provided to a certain degree by parent corporation with fixed time-frame and goal-orientation.Furthermore, being part of a split-off team/division should not m…
Focus of work	Entrepreneurs develop innovation through either new knowledge, new services new processes, new products, or new markets (Schumpeter, 1934; Gartner 1988)	Intrapreneurs work is not necessarily innovate sometimes rather strategic entrepreneurship, meaning restructuring; mainly entering the existing market (Hornsby et al., 1993; Neessen et al., 2019)	CSE shall work on new venture and innovation rather than strategic entrepreneurship (restructuring/rejuvenation etc.) of the parent corporation in the existing market
Dependenccies and decisions	Entrepreneur acts autonomously; create, act and decide upon own target/vision (Fritsch, 2020; Kuratko et al., 2021)	Intrapreneur works within existing system (non-autonomously); act upon set goals/vision and have restricted freedom to design (Wennekers, 2006; Maier & Pop Zenovia, 2011)	CSE acts autonomously in corporate start-up
External influences	Entrepreneur is susceptible to outside influences, be it positive or negative (Stevenson et al., 1990; Kollmann, 2007; Kuratko et al., 2021)	Intrapreneur and corporation are less susceptible to external influences (Pryor et al., 1993)	CSE shall build up network internally (parent corporation) and externally (market)
Risk	Entrepreneur takes all risks (Schumpeter, 1934; Kollmann et al., 2021)	Corporation takes risks (Stevenson et al., 1990)	CSE and parent corporation share risks according to distribution of share
Time contraints	Pressure to show quick results and success Kuratko et al., 2021)	Moderate pressure to show quick results (Pryor et al., 1993)	Defining of certain time frame in pre-seed phase among shareholders shall determine time constraints
Compensation/Profit	The entrepreneur gets compensation according to ownership (Zacharakis et al., 1999; Cardon et al., 2011; Kollmann et al., 2021)	Limited compensation for intrapreneurs (Pinchot, 1987; Stevenson et al., 1990)	CSE shall not be paid fixed salary but a variable salary according to corporate start-up performance
Failures	Little flexibility: There is no sanction by superiors (possibly just by investors), but there might be instant existential threats (Sternberg et al., 2021)	Dependent on culture of failure, a single mistake can lead to substantial consequences (e.g., withdrawing from project) but also more flexibility in staying with the corporation and balancing out smaller mistakes (Kanter, 1983; Maier , 2011)	Failures of the corporate start-up entrepreneur may lead to dissolving the corporate start-up and losing ownership; yet, the CSE shall be supported by the parent corporation to apply his entrepreneurial skills within the internal or external network/projects for a certain period of time (e.g., fallback to parent corporation no longer than 3 month)
Challenges	Novel contexts, market know-how and acceptance, credibility , (Czarniawska-Jorges et al., 1991)	Corporation culture, politics, processes and regulations limit independence in operation (Kanter, 1983)	Balance between co-determination among owners; setting the framework (target, budget, etc.) upfront
Effect on innovation	Entrepreneurship as most important driver for innovation (Schumpeter, 1934; Fueglistaller et al, 2012; Kuratko & Hornsby, 2021)	Effect of intrapreneurship depends on whether organization is suppressing innovational processes, e.g., by silo-thinking, limiting risk-taking, blaming culture etc. (Kanter, 1983; Maier et al., 2011) and ownership e.g. through intra-capital for the intrapreneur (Pinchot, 1987)	Corporate start-up entrepreneurship shall drive innovation; no restructuring purposes

## Sheet: Supp. Tab S1a
Table S1a: Keywords that were included in the systematic literature review
	Step 1	Step 2:	Step 3:
	Screen title + keyword	Title + keywords match	Abstract matches
		research topic	research topic (= stored literature)
Combined keyword search	Nr of articles Ebsco	Nr of articles Ebsco	Nr of articles Ebsco
“Corporate start-ups” AND “entrepreneurial leadership”	687 (ENG)	68	41
	1 (GER)
“Corporate start-up”	66 (ENG)	17	9
	2 (GER)
“Corporate start-ups” AND “intrapreneurship”	720 (ENG)	50	37
	3 (GER)
“Corporate split-off”	3 (ENG)	1	1
	0 (GER)
“Corporate split-off leadership style” AND “Entrepreneurship”	34 (ENG)	3	0
SUM	1.516	139*	88*
*due to duplicate results (an article was displayed as a result in at least two categories in the search)		130	83

## Sheet: Supp. Tab S1b
Table S1b: Keywords that were included in the systematic literature review
Category	Keyword
Transformation through new ventures	Start-ups
	Corporate Start-ups
	Spin-offs
	Split-offs
	Organic growth
	Inorganic growth
	New ventures
	New venture management
	Integration strategy
Entrepreneurship	Entrepreneurship
	Corporate entrepreneurship
	Impediments for entrepreneurship
	Preconditions for entrepreneurship
	Entrepreneurial skills
	Entrepreneurial leadership
	Entrepreneurial motivation
	Intrapreneurship
	Impediments for intrapreneurship
	Preconditions for intrapreneurship

## Sheet: Supp. Tab S2
Table S2: Relevant authors
Driving authors from first analysis via forward systematic literature review (EBSCO)			Driving authors from the second analysis via snowball systematic (Google Scholar and EBSCO)
	Number of publications among 83 reviewed papers			Reviewed papers		Nr of articles via snowball systematic
Antoncic, B.	3		Ahuja, G. et al.	2001		1
Kuratko, D. F.	4		Antoncic, B. et al.	2001; 2003a; 2003b; 2003c; 2004a; 2004b; 2004c*; 2007a; 2007b*; 2022		8
Hisrich, R. D.	2		Chen, Z. et al.	2007		1
Hornsby, J. S.	3		Covin, J. G. et al.	1991; 1999; 2011; 2021		4
Naffziger, D. W.	2		Cunningham, J. B. et al.	1991		1
Prexl, K.-M.	2		Elert, N. et al.	2017		1
Pu, B.	4		Foss, N. J. et al.	2013; 2015		2
Sang, W.	4		Fritsch, M. et al.	2020		1
Tang, Z.	4		Gartner, W. B.	1985; 1988; 1989; 1990		4
			Gupta, V. et al.	2004		1
			Hornsby, J. S. et al.	1993*; 1999; 2002; 2009; 2013		4
			Ireland, R. D. et al.	2003; 2009		2
			Jacobsen, L. K.	2006		1
			Kickul, J. R. et al.	2002		1
			Kollmann, T. et al.	2018; 2019		2
			Kuratko, D. et al.	1989; 1990*; 1993; 1997; 1999; 2005; 2006; 2007a*; 2007b; 2009; 2013; 2014a; 2014b; 2015; 2017; 2021a; 2021b		15
			Luchsinger V. et al.	1987		1
			Lumpkin, G. T. et al.	1996		1
			MacMillan, I. C.	1986; 1987*		1
			Naffziger, D. W. et al.	1994*; 1995		1
			Pinchot, G.	1985; 1987		2
			Romero, I. et al.	2012		1
			Rumelt, R. P.	2005		1
			Schumpeter, J. A.	1912, 1934; 2013		3
			Stevenson, H. H. et al.	1985; 1990*		1
			Surie, S. et al.	2008		1
			Urbano, D. et al.	2013a; 2013b; 2019; 2021*; 2022		4
			Verbeke, A. et al.	2007		1
			Wicklund, J. et al.	2005		1
			Wright, M. et al.	1992		1
			Zahra, S. A. et al.	1991; 1993a; 1993b; 1995a; 1995b; 1996b; 1999; 2000a; 2000b; 2006; 2008; 2009		12
			SUM			81

## Sheet: Supp. Tab S3a
Table S3a: Definitions of entrepreneurship according to authors in our SLR
(Own representation)
Author	Year of publication	Definition
Schumpeter	1934	“We call entrepreneurs not only those 'independent' businessmen in an exchange economy who are usually so designated, but all who actually fulfil the function by which we define the concept, even if they are, as is becoming the rule, dependent employees of a company, like managers, members of boards of directors, and so forth, or even if their actual power to perform the entrepreneurial function …
Gartner	1988	“Entrepreneurship is the creation of organizations. What differentiates entrepreneurs from non-entrepreneurs is that entrepreneurs create organizations, while non-entrepreneurs do not.” (Gartner, 1988, p. 11)
Stevenson et al.	1990	“Entrepreneurship is a process by which individuals -either on their own or inside organizations- pursue opportunities without regard to the resources they currently control.” (Stevenson & Jarillo, 1990, p. 23)
Rumelt	2005	“I define entrepreneurship as the creation of new businesses, and by new I mean businesses that do not exactly duplicate existing businesses but have some element of novelty.” (Rumelt, 2005, p. 11)
Jacobsen	2006	“Entrepreneurship ist der mit Kreativität und Intuition verbundene dynamische und holistische Prozess, in dem Marktchancen (´opportunities´) erkannt, zu innovativen Geschäftsideen destilliert und mit Hilfe der Gründung eines Unternehmens (´organization´) umgesetzt werden, um etwas von Wert zu schaffen (´create value´) und zudem Bedürfnisse von Menschen befriedigt. Dabei werden Ressourcen (Kapital…
Kuratko	2007	“Entrepreneurship is a dynamic process of vision, change, and creation. It requires an application of energy and passion towards the creation and implementation of new ideas and creative solutions. Essential ingredients include the willingness to take calculated risks—in terms of time, equity, or career; the ability to formulate an effective venture team; the creative skill to marshal the needed …
Elert, Stenkula and Magnus	2017	“We define entrepreneurship as the ability and willingness of individuals, both independently and within organizations, to discover and create new economic opportunities; to introduce their ideas into the market under uncertainty, making decisions regarding the location, product design, use of resources and reward systems; and to create value, which often, though not always, means that the entrep…
Kollmann	2018	“Entrepreneurship bezeichnet zum einen das Ausnutzen unternehmerischer Gelegenheiten sowie den kreativen und gestalterischen unternehmerischen Prozess in einer Organisation, bzw. einer Phase unternehmerischen Wandels, und zum anderen eine wissenschaftliche Teildisziplin der Betriebswirtschaftslehre.” (Kollmann, 2018, p. 1)
Fritsch	2020	“Entrepreneurship bzw. Unternehmertum wird allgemein als Quelle von Innovation, wirtschaftlichem Wandel und Wachstum angesehen. Im Mittelpunkt steht dabei die Person des Unternehmers, insbesondere die des innovativen Unternehmers, der Marktchancen erkennt und versucht, diese mit Kreativität, Initiative, Gestaltungswillen, Risikobereitschaft und Durchsetzungsfähigkeit in ökonomischen Erfolg umzuse…
Kuratko and Hornsby	2021	“Today, an entrepreneur is an innovator or developer who recognizes and seizes opportunities; converts those opportunities into workable/marketable ideas; adds value through time, effort, money, or skills; assumes the risks of the competitive marketplace to implement these ideas; and realizes the rewards from these efforts. The entrepreneur is the aggressive catalyst for change in the world of bu…

## Sheet: Supp. Tab S3b
		Table S3b: Definitions of entrepreneurial leadership according to authors in our SLR
		(Own representation)
		Author	Year of publication	Definition
		Cunningham and Lischeron	1991	„A successful entrepreneur must also be a “people manager” or an effective leader/mentor who plays a major role in motivating, directing, and leading people.” (Cunningham & Lischeron, 1991, p. 52).
				“The entrepreneur is more than a manager, but also a leader of people.” (Cunningham & Lischeron, 1991, p. 53)
		Kickul and Gundry	2002	“A small business owner’s proactive personality is linked to a strategic orientation for the small firm that permits flexibility and change in response to surrounding business conditions. By employing a prospector strategy, these proactive owners have a direct impact on the goals and direction of their organizations.” (Kickul & Gundry, 2002, p. 93)
		Ireland et al.	2003	“A specific type of leadership, entrepreneurial leadership is the ability to influence others to manage resources strategically in order to emphasize both opportunity-seeking and advantage-seeking behaviors.” (Ireland et al., 2003, p. 971)
		Gupta et al.	2004	“Entrepreneurial leadership creates visionary scenarios that are used to assemble and mobilize a supporting cast of participants who become committed to the discovery and exploitation of strategic value creation.” (Vipin Gupta, MacMillan & Surie, 2004, p. 246–247).
		Chen	2007	“The lead entrepreneur, or entrepreneurial leader, is central to the entrepreneurial team. It has been suggested that such a leader is the one who has to create visionary scenarios that are necessary for selecting and mobilizing a supporting cast of interdependent members who commit to and enact the vision to achieve strategic value creation. The ability and skill in attracting other key manageme…
		Surie and Ashley	2008	“Yet the most successful entrepreneurial leaders are able to integrate efficiency with ethics. We focus on three recent cross-cultural perspectives of leadership that are relevant to entrepreneurial leadership – that is, leadership capable of sustaining innovation and adaptation in high velocity and uncertain environments.” (Surie & Ashley, 2008, p. 235)
		Greenberg et al.	2011	“Entrepreneurial leaders are individuals who, through an understanding of themselves and the contexts in which they work, act on and shape opportunities that create value for their organizations, their stakeholders, and the wider society. Entrepreneurial leaders are driven by their desire to consider how to simultaneously create social, environmental, and economic opportunities. They are also und…
				It is important to note that entrepreneurial leadership is not synonymous with entrepreneurship. It is a new model of leadership. Entrepreneurs, and the specific discipline of entrepreneurship, are often focused on new venture creation. Entrepreneurial leaders, on the other hand, also pursue opportunities outside of start-up ventures.
				- Entrepreneurial leaders work in established organizations introducing new products and processes and leading expansion opportunities.
				- Entrepreneurial leaders work in social ventures, tackling societal problems that others have ignored.
				- Entrepreneurial leaders build engagement in social and political movements, and they change existing services and policies in non-governmental organizations (NGOs) and in governments.” (Greenberg, McKone-Sweet & Wilson, 2011, pp. 2-3)
		Pu et al.	2022	“EL is often characterized by both industries and academia as a high-performance leadership style that actively promotes trust and teamwork. EL emphasizes innovation, actively drives employees to create new ideas, and involves a willingness to take on risky projects.” (Pu, Ji, Sang, Tang, 2022, p. 2)

## Sheet: Supp. Tab S4
Table S4: Antecedents of an entrepreneur according to our SLR and categorized according to individual, organizational and environmental antecedents
(Own representation)
	Antecedent	Illustrative example, e.g.	Number	Authors mentioning antecedent
			of articles
Individual	Aggressiveness	Without hesitation; confrontative	1	Wilken, 1979
	Boldness	Courageous and confident	1	Wilken, 1979
	Business acumen	Quick ability to understand and judge on business scenarios	6	Kickul & Gundry, 2002; Kuratko, 2007; Elert et al., 2017; Fritsch, 2020; Kollmann, 2018; Kuratko et al., 2021
	Creativity	Inventiveness; creating something	6	Wilken, 1979; Jacobsen, 2006; Greenberg et al., 2011; Kollmann, 2018; Fritsch, 2020; Kuratko et al., 2021
	Decision-making	Quick and good in taking decisions incl. identifying the need for a decision and appropriate information	1	Kuratko et al., 2021
	Determination	Ability to continue trying to do something, although it is very difficult	5	Kuratko, 2007; Elert et al., 2017; Fritsch, 2020; Kuratko et al., 2021; Pu et al., 2022
	Drive to achieve	Determination to finish something	3	Gartner, 1988; Jacobsen, 2006; Kuratko et al., 2021
	High energy level	Power and ability to be physically and mentally active	1	Kuratko et al., 2021
	Human relations	Sense for relationships among people, networking, empathetic	6	Cunningham & Lischeron, 1991; Gupta et al., 2004; Chen, 2007; Greenberg et al., 2011; Kuratko et al., 2021; Pu et al., 2022
	Independence	Freedom from being governed by others	4	Collins, 2003; Elert et al., 2017; Fritsch, 2020; Kuratko et al., 2021
	Initiative	Set new plans, start to solve a problem	6	Gartner, 1988; Kickul & Gundry, 2002; Elert et al., 2017; Kollmann, 2018; Fritsch, 2020; Kuratko et al., 2021
	Innovative	Using new methods/ideas to create	10	Schumpeter, 1934; Gupta et al., 2004; Chen, 2007; Surie & Ashley, 2008; Elert et al., 2017; Fritsch, 2020; Kuratko, 2007; Greenberg et al., 2011; Kuratko et al., 2021; Pu et al., 2022
	Internal locus of control	Believe that the outcomes of actions is results of own abilities	3	Borckhaus, 1990; Stevenson & Jarillo, 1990; Kuratko et al., 2021
	Opportunity orientation	Future-focused, imagination what could be possible	5	Stevenson & Jarillo, 1990; Ireland et al., 2003; Jacobsen, 2006; Fritsch, 2020; Kuratko et al., 2021
	Passion	Strong liking, devotion	1	Kuratko et al., 2021
	Perseverance	Continued effort to do something	1	Kuratko et al., 2021
	Planning and goal setting	Process of what someone wants to achieve and how	4	Kickul & Gundry, 2002; Kuratko, 2007; Fritsch, 2020; Kuratko et al., 2021
	Reality perception	Accurate experience of reality	3	Greenberg et al., 2011; Fritsch, 2020; Kuratko et al., 2021
	Risk-taking	Tolerance for failures and risks	10	Borckhaus, 1990; Stevenson & Jarillo, 1990; Rumelt, 2005; Jacobsen, 2006; Surie & Ashley, 2008; Greenberg et al., 2011; Elert et al., 2017; Fritsch, 2020; Kuratko et al., 2021; Pu et al., 2022
	Tolerance for ambiguity	Extent to which one is comfortable with uncertain situations and oeprates in them	3	Surie & Ashley, 2008; Greenberg et al., 2011; Kuratko et al., 2021
	Use of feedback	Asking others for feedback and seeing growth from it	1	Kuratko et al., 2021
	Vision	Ability to imagine future state	8	Kickul & Gundry, 2002; Gupta et al., 2004; Jacobsen, 2006; Chen, 2007; Kuratko, 2007; Greenberg et al., 2011; Elert et al., 2017; Kuratko et al., 2021
Organizational	Firm structure	Legal form of an organization, hierarchy levels, operational and organizational structure	3	Hornsby et al., 1993; Neessen et al., 2019; Belousova, Hattenberg & Gailly, 2020
	Leadership and management	Commitment and assistance from superior	1	Kollmann, 2007
	support
	Mentoring/consultancy	Sharing knowledge, skills, experience	1	Kollmann, 2007
	Network	Connect and operate with other experts/people	1	Kollmann, 2007
	Resource provision	Financial/time/staff support	2	Zacharakis et al., 1999; Cardon et al., 2011
Environmental	Customer proximity	Being close and operating with person/business that buys services/product	6	Sitkin, 1992; McGrath, 1999; Ireland, Hitt & Sirmon, 2003; Fröndhoff, 2007; Fueglistaller et al., 2012; Kollmann et al., 2021;
	Educational and networking	Availability and quality of education in the respective field; connecting with experts from outside organization	3	Stevenson & Jarillo, 1990; Kollmann et al., 2021; Kuratko & Hornsby, 2021
	sources
	Market	Number of competitors, market share, trend dynamics	5	Gartner, 1985; Sitkin, 1992; McGrath, 1999; Kollmann et al., 2021; Kuratko & Hornsby, 2021

## Sheet: Supp. Tab S5
Table S5: Definitions of intrapreneurship according to authors in our SLR
(Own representation)
Vesper	1984	“Intrapreneurship is employee initiative from below in the organization to undertake something new; an innovation which is created by subordinates without being asked, expected, or perhaps even given permission by higher management to do so.” (Vesper 1984 in Sharma & Chrisman, 1999, p. 295)
Pinchot	1985	“Intrapreneurs are … ‘dreamers who do’; those who take hands-on responsibility for creating innovation of any kind within an organization; they may be the creators or inventors but are always the dreamers who figure out how to turn an idea into a profitable reality.” (Pinchot, 1985, p. xi)
	1987	“Entrepreneurs who work within the corporation” (Pinchot, 1987, p. 4)
Stevenson and Jarillo	1990	“A process by which individuals […] inside organizations pursue opportunities independent of the resources they currently control.” (Stevenson & Jarillo, 1990, pp. 23-34)
Antoncic and Hisrich	2003	“Emergent behavioural intentions and behaviours that are related to departures from the customary ways of doing business in existing organizations.” (Antoncic & Hisrich, 2003, p. 20)
Garcia-Morales et al.	2014	“A process by which individuals inside an organization undertake new activities and depart from routines to pursue new opportunities.” (Garcia-Morales, Bolivar-Ramos & Martin-Rojas, 2014, pp. 1469 – 1470)
Neessen et al.	2019	“Intrapreneurship is a process whereby employee(s) recognize and exploit opportunities by being innovative, proactive and by taking risks, in order for the organization to create new products, processes and services, initiate selfrenewal or venture new businesses to enhance the competitiveness and performance of the organization.” (Neessen, Caniels, Vos & de Jong, 2019, p. 551)

[truncated: 3 more sheets: Supp. Tab S6, Supp. Tab S7, Supp. Tab S8]
